# Supplementary material for: Ecological Traits and Trophic Plasticity in The Greater Pipefish Syngnathus acus in the NW Iberian Peninsula
Source: Biology (Basel). 2022 May 7;11(5):712. doi: 10.3390/biology11050712 (PMC9138823; doi:10.3390/biology11050712)
Supplement: Supplementary file 1 [file biology-11-00712-s001.zip]

Archive with 1 entries (1 files):
- biology-1649018-supplementary.pdf
